# Supplementary material for: Tropomodulin–Tropomyosin Interplay Modulates Interaction Between Cardiac Myosin and Thin Filaments
Source: Biomolecules. 2025 May 16;15(5):727. doi: 10.3390/biom15050727 (PMC12109978; doi:10.3390/biom15050727)
Supplement: Supplementary file 1 [file biomolecules-15-00727-s001.zip]

Archive with 3 entries (3 files):
- biomolecules-3614049 - original images.pdf
- biomolecules-3614049-supplementary.pdf
- Original gels_Suppl.pdf
